# Supplementary material for: Disruption of fish gut microbiota composition and holobiont’s metabolome during a simulated Microcystis aeruginosa (Cyanobacteria) bloom
Source: Microbiome. 2023 May 16;11:108. doi: 10.1186/s40168-023-01558-2 (PMC10186628; doi:10.1186/s40168-023-01558-2)
Supplement: Supplementary file 2 — Additional file 1: Supplementary Note 1. Dataset pre-processing and bacterial community comparison within the entire sample set. Supplementary Note 2. Metabolic content of Microcystis aeruginosa cultures. Figure S1. (a-c) Alpha-diversity metrics (species richness, Shannon, evenness) in the different sample types. Means are represented by a red dot. (d) Principal coordinates analysis (PCoA) representing bacterial communities from the different compartments using the weighted UniFrac distance. Figure S2. (a-b) Differentially abundant fish gut bacteria between treatments d28_0 (blue) and d28_100 (dark green) based on 16S rRNA reads (a) and shotgun metagenome sequencing (b). The absence of 16S rRNA sequences in metagenome bins does not allow to directly connect ASVs with bins, however the coloured taxon names represent bacteria with the same taxonomic affiliation. Lowest assigned taxonomic levels are displayed with the level specified by a single letter. (a) Discriminant ASVs based on the Linear discriminant analysis (LDA) effect size (LEfSe) with a LDA score above 3.5 and their variations in relative abundance in fish guts. The coloured boxes represent the treatment where each ASV is found the most abundant. The dots represent average relative abundance, the lines spread over the range of observed values. Only dominant ASVs (see text), were considered and further investigated. (b) Taxonomic affiliations (using the BAT method) of bins displaying significantly different relative abundances based on the Wilcoxon ranksum test (p < 0.05) and their relative abundance across fish gut samples. The CAT method was used to affiliate bin10 (Rhodospirillales) at a lower taxonomic level, i.e. Reyranella massiliensis. The treatment where each bin is significantly more abundant is represented by the coloured box. (c) Overlap of KO counts among three groups: KO from bins significantly more abundant in d28_0 (blue) or in d28_100 (dark green) (p <0.05, Wilcoxon rank-sum test), or KO from [file 40168_2023_1558_MOESM1_ESM.zip]

Archive with 2 entries (2 files):
- SI_Microbiome-R1-18-2-22.pdf
- Table_S1.xlsx
