# Supplementary material for: Disruption of fish gut microbiota composition and holobiont’s metabolome during a simulated Microcystis aeruginosa (Cyanobacteria) bloom
Source: Microbiome. 2023 May 16;11:108. doi: 10.1186/s40168-023-01558-2 (PMC10186628; doi:10.1186/s40168-023-01558-2)
Supplement: Supplementary file 6 — Additional file 5: Dataset S4. 16S rRNA gene sequencing and quality filtered read counts, SRA database accession numbers, and measures of alpha-diversity metrics (species richness, Shannon, evenness). [file 40168_2023_1558_MOESM5_ESM.xlsx]

## Sheet: data_processing_&_diversity
Sample	Compartment	Sampling time (days⁻¹)	Raw reads	Quality filtered reads	Species richness	Shannon	Evenness	Accession number
d0_0_g1	gut	d0	27993	24975	86	2.06327	0.463204	SAMN20080275
d0_0_g2	gut	d0	21838	21492	41	1.70611	0.459425	SAMN20080276
d0_0_g3	gut	d0	24923	24670	35	1.58124	0.44475	SAMN20080277
d0_0_g4	gut	d0	22886	21064	71	2.3572	0.552986	SAMN20080278
d28_0a_g1	gut	d28	38913	37221	72	2.07779	0.485842	SAMN20080279
d28_0a_g2	gut	d28	39816	29724	146	2.11233	0.423856	SAMN20080280
d28_0a_g3	gut	d28	25524	25475	72	1.6261	0.380225	SAMN20080281
d28_0a_g4	gut	d28	24412	21505	61	1.82811	0.444701	SAMN20080282
d28_0b_g1	gut	d28	32966	32404	62	1.77589	0.430295	SAMN20080283
d28_0b_g2	gut	d28	18030	17964	59	1.42304	0.348995	SAMN20080284
d28_0b_g3	gut	d28	20062	19631	85	1.67033	0.375977	SAMN20080285
d28_0b_g4	gut	d28	23126	23057	93	1.68793	0.372397	SAMN20080286
d28_0c_g1	gut	d28	21147	21060	84	1.82116	0.411021	SAMN20080287
d28_0c_g2	gut	d28	29927	29612	88	1.40328	0.313418	SAMN20080288
d28_0c_g3	gut	d28	26172	25964	101	2.01659	0.436952	SAMN20080289
d28_0c_g4	gut	d28	26830	26611	62	1.09608	0.26558	SAMN20080290
d28_Z8a_g1	gut	d28	40247	23912	148	2.8708	0.574479	SAMN20080291
d28_Z8a_g2	gut	d28	35144	16531	219	4.21746	0.782595	SAMN20080292
d28_Z8a_g3	gut	d28	24227	23713	131	2.08713	0.428112	SAMN20080293
d28_Z8a_g4	gut	d28	32940	28641	189	3.14656	0.600288	SAMN20080294
d28_Z8b_g1	gut	d28	31153	25095	71	1.94852	0.457112	SAMN20080295
d28_Z8b_g2	gut	d28	33271	33043	144	2.15377	0.43337	SAMN20080296
d28_Z8b_g3	gut	d28	16101	15693	91	1.97949	0.438828	SAMN20080297
d28_Z8c_g1	gut	d28	16598	9435	103	2.84491	0.613825	SAMN20080298
d28_Z8c_g2	gut	d28	22965	17502	207	3.81298	0.715016	SAMN20080299
d28_Z8c_g3	gut	d28	21216	3666	NA	NA	NA	SAMN20080300
d28_Z8c_g4	gut	d28	38084	21768	57	2.08468	0.515619	SAMN20080301
d28_1a_g1	gut	d28	30228	22750	78	2.05421	0.471506	SAMN20080302
d28_1a_g2	gut	d28	36759	25527	109	1.71332	0.365208	SAMN20080303
d28_1a_g3	gut	d28	27946	27229	55	1.64629	0.410818	SAMN20080304
d28_1a_g4	gut	d28	22002	21274	158	2.64212	0.521891	SAMN20080305
d28_1b_g1	gut	d28	28137	16387	69	1.99507	0.47119	SAMN20080306
d28_1b_g2	gut	d28	25272	24524	164	2.67907	0.525321	SAMN20080307
d28_1b_g3	gut	d28	23426	22981	68	1.53336	0.363399	SAMN20080308
d28_1b_g4	gut	d28	21059	15130	155	2.72991	0.54128	SAMN20080309
d28_1c_g1	gut	d28	16427	9967	42	1.8513	0.49531	SAMN20080310
d28_1c_g2	gut	d28	25067	18802	73	2.13684	0.498044	SAMN20080311
d28_1c_g3	gut	d28	23991	23675	90	1.81778	0.403968	SAMN20080312
d28_1c_g4	gut	d28	23482	18034	79	2.23395	0.511266	SAMN20080313
d28_10a_g1	gut	d28	35933	22036	72	2.06686	0.483287	SAMN20080314
d28_10a_g2	gut	d28	35227	17466	140	2.84955	0.57664	SAMN20080315
d28_10a_g3	gut	d28	25330	23827	152	2.6581	0.529094	SAMN20080316
d28_10a_g4	gut	d28	21469	15767	61	2.01908	0.491156	SAMN20080317
d28_10b_g1	gut	d28	23556	20639	87	1.72284	0.385777	SAMN20080318
d28_10b_g2	gut	d28	23515	19749	149	2.5861	0.516811	SAMN20080319
d28_10b_g3	gut	d28	24879	22626	50	1.46786	0.375218	SAMN20080320
d28_10b_g4	gut	d28	28272	5057	NA	NA	NA	SAMN20080321
d28_10c_g1	gut	d28	23154	21534	84	1.52289	0.343704	SAMN20080322
d28_10c_g2	gut	d28	26929	24291	113	1.98793	0.420514	SAMN20080323
d28_10c_g3	gut	d28	25177	24878	100	1.96207	0.426058	SAMN20080324
d28_10c_g4	gut	d28	28332	13047	108	2.67194	0.570668	SAMN20080325
d28_100a_g1	gut	d28	29262	27477	149	3.38468	0.676402	SAMN20080326
d28_100a_g2	gut	d28	36415	27465	82	1.75632	0.398554	SAMN20080327
d28_100a_g3	gut	d28	22771	21720	199	3.06276	0.57861	SAMN20080328
d28_100a_g4	gut	d28	28322	19749	82	1.99963	0.453768	SAMN20080329
d28_100b_g1	gut	d28	20708	16904	77	2.0837	0.479695	SAMN20080330
d28_100b_g2	gut	d28	20419	16806	49	1.71458	0.440559	SAMN20080331
d28_100b_g3	gut	d28	19387	15505	114	2.39006	0.504638	SAMN20080332
d28_100b_g4	gut	d28	24459	23966	116	1.59533	0.335606	SAMN20080333
d28_100c_g1	gut	d28	20038	19989	125	2.51195	0.520254	SAMN20080334
d28_100c_g2	gut	d28	26462	16752	95	2.22797	0.489246	SAMN20080335
d28_100c_g3	gut	d28	22650	17301	104	2.37818	0.512055	SAMN20080336
d33_0_0_g1	gut	d33	25017	24488	35	1.54125	0.433501	SAMN20080337
d33_0_0_g2	gut	d33	15782	15263	39	1.6741	0.456959	SAMN20080338
d33_0_0_g3	gut	d33	30156	29698	38	1.56384	0.429912	SAMN20080339
d33_Z8_0_g1	gut	d33	31751	31166	52	1.79219	0.453577	SAMN20080340
d33_Z8_0_g2	gut	d33	31539	31372	50	1.36393	0.348652	SAMN20080341
d33_Z8_0_g3	gut	d33	29640	29148	86	1.89623	0.425704	SAMN20080342
d33_1_0_g1	gut	d33	21180	21131	25	1.38532	0.430374	SAMN20080343
d33_1_0_g2	gut	d33	24132	23013	112	2.23842	0.474393	SAMN20080344
d33_1_0_g3	gut	d33	20383	20316	37	1.19023	0.32962	SAMN20080345
d33_10_0_g1	gut	d33	23585	23477	38	1.51231	0.415745	SAMN20080346
d33_10_0_g2	gut	d33	25003	24921	32	1.49382	0.431025	SAMN20080347
d33_10_0_g3	gut	d33	22233	22173	26	1.48108	0.454584	SAMN20080348
d33_100_0_g1	gut	d33	24866	23981	78	2.0266	0.465167	SAMN20080349
d33_100_0_g2	gut	d33	41368	41101	51	1.6613	0.422527	SAMN20080350
d33_100_0_g3	gut	d33	34212	33978	46	1.40744	0.367609	SAMN20080351
d39_0_0_100_g1	gut	d39	23987	23195	66	1.85556	0.442891	SAMN20080352
d39_0_0_100_g2	gut	d39	28174	27088	48	1.67827	0.433527	SAMN20080353
d39_0_0_100_g3	gut	d39	23230	22515	105	2.29659	0.49347	SAMN20080354
d39_0_0_100_g4	gut	d39	27783	27485	36	0.921255	0.257081	SAMN20080355
d39_Z8_0_100_g1	gut	d39	28080	25583	56	1.62297	0.403187	SAMN20080356
d39_Z8_0_100_g2	gut	d39	34631	34165	75	1.42723	0.33057	SAMN20080357
d39_Z8_0_100_g3	gut	d39	20809	20367	67	1.27347	0.302869	SAMN20080358
d39_Z8_0_100_g4	gut	d39	18377	18173	61	0.950132	0.231126	SAMN20080359
d39_1_0_100_g1	gut	d39	22499	22222	73	1.73924	0.405373	SAMN20080360
d39_1_0_100_g2	gut	d39	20535	20263	103	2.06517	0.445586	SAMN20080361
d39_1_0_100_g3	gut	d39	23504	23241	84	2.0186	0.455583	SAMN20080362
d39_1_0_100_g4	gut	d39	22689	21256	80	1.62505	0.370845	SAMN20080363
d39_10_0_100_g1	gut	d39	32321	31595	43	1.74622	0.464273	SAMN20080364
d39_10_0_100_g2	gut	d39	30698	25649	108	2.0192	0.431257	SAMN20080365
d39_10_0_100_g3	gut	d39	17282	16483	80	1.80218	0.411267	SAMN20080366
d39_10_0_100_g4	gut	d39	28040	25799	83	1.69212	0.382933	SAMN20080367
d39_100_0_100_g1	gut	d39	29048	28655	120	2.425	0.506528	SAMN20080368
d39_100_0_100_g2	gut	d39	16864	15957	84	2.16825	0.489357	SAMN20080369
d39_100_0_100_g3	gut	d39	20521	19443	80	1.37661	0.314149	SAMN20080370
d39_100_0_100_g4	gut	d39	19224	18764	71	1.59889	0.37509	SAMN20080371
d28_0a_b	biofilm	d28	26927	10583	211	4.14518	0.77453	SAMN20080372
d28_0b_b	biofilm	d28	23077	19390	298	4.45759	0.782432	SAMN20080373
d28_0c_b	biofilm	d28	19983	10717	197	3.94104	0.745957	SAMN20080374
d28_Z8a_b	biofilm	d28	27443	23078	276	4.05065	0.720704	SAMN20080375
d28_Z8b_b	biofilm	d28	21020	14189	228	3.85165	0.709414	SAMN20080376
d28_Z8c_b	biofilm	d28	24205	16157	198	3.85137	0.728285	SAMN20080377
d28_1a_b	biofilm	d28	30918	24324	301	4.34623	0.761546	SAMN20080378
d28_1b_b	biofilm	d28	24890	19093	262	4.08993	0.734497	SAMN20080379
d28_1c_b	biofilm	d28	21635	19363	248	3.80829	0.69073	SAMN20080380
d28_10a_b	biofilm	d28	25796	17766	305	4.2457	0.742214	SAMN20080381
d28_10b_b	biofilm	d28	22529	20298	267	3.80876	0.681688	SAMN20080382
d28_10c_b	biofilm	d28	24446	23391	298	3.99183	0.700678	SAMN20080383
d28_100a_b	biofilm	d28	27527	24543	314	4.6177	0.803163	SAMN20080384
d28_100b_b	biofilm	d28	31406	26711	303	4.20921	0.736684	SAMN20080385
d28_100c_b	biofilm	d28	26262	25291	251	3.38697	0.612976	SAMN20080386
d28_c1	culture	d28	27509	27502	50	2.03317	0.519723	SAMN20080387
d28_c2	culture	d28	18036	18036	38	2.31941	0.637625	SAMN20080388
d28_c3	culture	d28	21840	21788	34	2.23484	0.633753	SAMN20080389
d28_c4	culture	d28	23279	23279	46	1.7948	0.468783	SAMN20080390
d28_c5	culture	d28	18687	18543	36	1.7732	0.49482	SAMN20080391
d28_0a_f	faeces	d28	33304	17079	108	2.54398	0.543338	SAMN20080392
d28_0b_f	faeces	d28	22697	19433	103	2.51803	0.543295	SAMN20080393
d28_0c_f	faeces	d28	31892	16765	134	2.61748	0.534415	SAMN20080394
d28_Z8a_f	faeces	d28	25698	7880	125	3.13014	0.648289	SAMN20080395
d28_Z8b_f	faeces	d28	20650	8134	157	3.63266	0.71845	SAMN20080396
d28_Z8c_f	faeces	d28	24147	6978	98	2.79398	0.609378	SAMN20080397
d28_1a_f	faeces	d28	19646	11931	108	3.09591	0.661217	SAMN20080398
d28_1b_f	faeces	d28	28702	12068	106	2.92713	0.627677	SAMN20080399
d28_1c_f	faeces	d28	26448	12793	102	2.97862	0.64403	SAMN20080400
d28_10a_f	faeces	d28	22439	10029	137	3.44888	0.700994	SAMN20080401
d28_10b_f	faeces	d28	22336	9961	124	3.42388	0.710307	SAMN20080402
d28_10c_f	faeces	d28	26750	16942	127	2.86999	0.592461	SAMN20080403
d28_100a_f	faeces	d28	23051	10142	74	1.97262	0.458316	SAMN20080404
d28_100b_f	faeces	d28	25440	18710	69	2.09907	0.495754	SAMN20080405
d28_100c_f	faeces	d28	24543	12894	94	2.6201	0.576695	SAMN20080406
d39_0_0_100_f	faeces	d39	28489	28044	68	2.10613	0.499141	SAMN20080407
d39_Z8_0_100_f	faeces	d39	17078	16758	64	2.15846	0.518999	SAMN20080408
d39_1_0_100_f	faeces	d39	29255	27957	68	2.2613	0.535915	SAMN20080409
d39_10_0_100_f	faeces	d39	22120	21124	77	2.4165	0.556309	SAMN20080410
d39_100_0_100_f	faeces	d39	27239	26740	56	1.97499	0.490638	SAMN20080411
d0_0_w	water	d0	18827	13274	133	2.3329	0.477041	SAMN20080412
d28_0a_w	water	d28	20815	16015	61	1.2549	0.305263	SAMN20080413
d28_0b_w	water	d28	24870	24820	96	1.35635	0.297163	SAMN20080414
d28_0c_w	water	d28	24860	24706	141	1.50608	0.304334	SAMN20080415
d28_Z8a_w	water	d28	19266	19063	130	2.00965	0.412869	SAMN20080416
d28_Z8b_w	water	d28	20905	20520	134	1.88346	0.38455	SAMN20080417
d28_Z8c_w	water	d28	20122	18753	108	1.66889	0.356438	SAMN20080418
d28_1a_w	water	d28	20496	20168	161	2.07342	0.408042	SAMN20080419
d28_1b_w	water	d28	19763	18915	138	1.86844	0.379206	SAMN20080420
d28_1c_w	water	d28	18037	17496	91	1.75066	0.388098	SAMN20080421
d28_10a_w	water	d28	22226	22074	156	2.65543	0.525842	SAMN20080422
d28_10b_w	water	d28	26581	20916	170	2.75098	0.535648	SAMN20080423
d28_10c_w	water	d28	24971	18196	134	2.13501	0.435908	SAMN20080424
d28_100a_w	water	d28	25788	15011	92	2.06564	0.456819	SAMN20080425
d28_100b_w	water	d28	23817	23703	134	2.26852	0.463167	SAMN20080426
d28_100c_w	water	d28	29676	9563	77	2.06786	0.476047	SAMN20080427
d33_0_0_w	water	d33	36731	34932	152	2.42992	0.483673	SAMN20080428
d33_Z8_0_w	water	d33	12718	9377	100	2.00376	0.435112	SAMN20080429
d33_1_0_w	water	d33	14903	11312	94	1.62592	0.357871	SAMN20080430
d33_10_0_w	water	d33	22329	17633	92	1.45916	0.322695	SAMN20080431
d33_100_0_w	water	d33	25944	23247	97	1.39988	0.306005	SAMN20080432
d39_0_0_100_w	water	d39	21470	21447	94	2.14336	0.471763	SAMN20080433
d39_Z8_0_100_w	water	d39	25922	25608	152	2.61005	0.519528	SAMN20080434
d39_1_0_100_w	water	d39	28968	28957	129	2.40135	0.494123	SAMN20080435
d39_10_0_100_w	water	d39	31678	31661	119	2.28418	0.47795	SAMN20080436
d39_100_0_100_w	water	d39	18945	18922	92	2.02635	0.448129	SAMN20080437
food	food	food	22367	2295	NA	NA	NA	SAMN20080438
control	control	control	26365	NA	NA	NA	NA	SAMN25760493
Total frequency			4160815	3430371
Minimum frequency			12718	2295
