# Supplementary material for: Disruption of fish gut microbiota composition and holobiont’s metabolome during a simulated Microcystis aeruginosa (Cyanobacteria) bloom
Source: Microbiome. 2023 May 16;11:108. doi: 10.1186/s40168-023-01558-2 (PMC10186628; doi:10.1186/s40168-023-01558-2)
Supplement: Supplementary file 7 — Additional file 6: Dataset S5. Annotations of the most correlated metabolites with bacteria from fish guts at day 28. [file 40168_2023_1558_MOESM6_ESM.xlsx]

## Sheet: metabolites_network_d28
Molecular weight (Da)	RT (min)	msigma score	Delta m/z (ppm)	Formula	Annotation
232.143	1.79	16.3	-4.35	C10H20N2O4	Leu-Thr
244.178	3.96	15.4	3.7	C12H24N2O3	Ile-Ile
244.178	4.39	13.7	1.86	C12H24N2O3	Leu-Leu
294.122	1.89	16.8	-2.66	C14H18N2O5	Phe-Glu
301.199	3.93	17.3	5.45	C14H27N3O4	Leu-Leu-Gly
316.175	1.76	12.3	-1.28	C13H24N4O5	Asp-Leu-Ala
317.195	3.82	14.4	1	C14H27N3O5	Leu-Val-Ser
336.146	2.21	14.8	4.5	C20H20N2O3	unannotated
347.17	1.76	18.7	3.01	C19H25NO5	unannotated
347.17	2.25	9.2	1.07	C15H29N3O2S2	unannotated
356.205	1.79	no value	no value	no value	unannotated
358.218	5.18	no value	no value	no value	unannotated
358.22	1.71	12.4	2.74	C12H26N10O3	Leu-Leu-Asn
360.178	1.01	14.2	4.08	C18H3203S2	unannotated
360.197	1.71	no value	no value	no value	unannotated
362.179	8.99	no value	no value	no value	unannotated
374.183	2.17	18.3	-6.54	C15H26N4O7	Ala-Leu Asp-Glu
388.199	2.42	14.48	0.77	C21H28N2O5	unannotated
400.268	5.24	no value	no value	no value	unannotated
414.238	5.09	no value	no value	no value	unannotated
430.237	4.66	10.1	0.01	C26H30N4O2	unannotated
434.204	1.74	18.5	1.43	C18H26N8O5	unannotated
441.254	12.81	no value	no value	no value	unannotated
448.204	1.84	no value	no value	no value	unannotated
448.268	6.78	15.8	3.83	C24H32N8O	unannotated
455.268	5.47	12.3	-0.74	C27H37NO5	unannotated
457.285	5.83	14	-1.73	C28H35N5O	unannotated
485.285	4.02	16.8	3.44	C23H35N9O3	unannotated
557.301	4.94	no value	no value	no value	unannotated
561.313	6.43	no value	no value	no value	unannotated
573.3	5.53	no value	no value	no value	unannotated
574.268	1.66	no value	no value	no value	unannotated
589.306	1.84	19.5	4.64	C25H39N11O6	unannotated
608.306	5.7	no value	no value	no value	unannotated
702.393	4.69	no value	no value	no value	unannotated
715.374	5.93	15.7	-1	C43H49N5O5	unannotated
731.373	4.58	no value	no value	no value	unannotated
747.38	4.75	7.83	-4.12	C38H57N3O10S	unannotated
864.418	6.17	6.33	0.46	C43H60N8O9S	unannotated
975.439	4.19	2.68	4.56	C45H65N7O17	unannotated
1227.68	5.9	16	3.57	C59H89N17O12	unannotated
1308.68	5.84	9.1	-2.28	C49H96N24O12S3	unannotated
1333.68	7.37	21.4	-3.35	C61H87N23O10S	unannotated
1392.68	6.18	19.3	-1.51	C51H108N16O20S4	unannotated
1396.77	6.33	19.6	-2.18	C50H112N12O24S4	unannotated
1608.81	6.53	19.3	-2.17	C51H108N16O20S4	unannotated
